# Supplementary material for: Regulation of WDFY1 Expression by miRNAs, Transcription Factors, and IL-6 in Murine Mesangial Cells
Source: Cells. 2025 May 29;14(11):798. doi: 10.3390/cells14110798 (PMC12153811; doi:10.3390/cells14110798)
Supplement: Supplementary file 1 [file cells-14-00798-s001.zip]

Archive with 1 entries (1 files):
- cells-3621205-supplementary.pdf
